# Supplementary material for: Retinal oxygen saturation, vessel diameter and flicker response in eyes with specific subtypes of neovascular age-related macular degeneration during aflibercept treatment
Source: PLoS One. 2022 Jul 12;17(7):e0271166. doi: 10.1371/journal.pone.0271166 (PMC9275690; doi:10.1371/journal.pone.0271166)
Supplement: S1 Dataset — (XLSX) [file pone.0271166.s002.xlsx]

## Sheet: Tabelle1
group		visit	DiaArt	DiaVein	O2Art	O2Vein	O2Artges	O2Veinges	AVR	DVA art. BSL	DVA art. Flicker	DVA art. post-Flicker	DVA art change BSL	DVA change post	DVA vein Baseline	DVA vein Flicker	DVA vein post-Flicker
1		V1	98.29	130.78	95.007	84.9267	94.98	82.456	0.814	127.617	128.116	128.438	0.626975	0.693257	145.318	153.267	146.343
1		V4	98.71	134.84	94.252	83.441	94.1564	84.1982	0.777273	119.766	126.194	120.958	5.61949	2.11597	144.992	151.76	148.987
1		V7	87.4	128.6	93.435	83.1637	94.615	81.61	0.85125	115.481	114.884	115.053	-0.385177	-0.255141	146.146	150.377	146.751
1		V9	98.9643	140.943	93.76	82.3286	95.83	82.8443	0.808571	114.87	121.42	119.959	1.97135	0.608852	140.605	152.914	146.766
1		V13	93.6	122.138	94.5662	83.2575	95.2363	83.6362	0.8175	117.224	118.93	115.646	1.40263	-1.10416	138.954	145.066	138.004
2		V1	99.1727	132.509	94.394	86.453	93.2618	76.239	0.777273	115.772	118.135	114.465	2.14878	-1.192	137.395	145.481	136.538
2		V4	100.88	129.5	93.477	84.064	93.488	80.283	0.784	115.241	119.57	116.73	2.84761	0.22448	138.126	143.981	140.031
2		V7	96.4222	126.911	92.5644	80.3167	92.6789	77.3233	0.814444	117.818	122.631	118.524	4.02936	0.419509	135.649	144.403	137.217
2		V9	92.975	126.608	94.205	81.67	94.095	78.8708	0.78	113.76	116.762	113.808	4.26405	0.551319	140.294	146.563	141.708
2		V13	101.037	130.422	96.2467	84.5967	95.0933	80.7722	0.804444	120.43	123.336	123.902	3.44707	0.677778	129.946	131.132	132.302
3		V1	90.5	130.071	93.3433	76.5086	93.0371	71.0729	0.795714	102.603	105.63	100.722	3.38494	-1.6009	145.009	148.05	140.282
3		V4	95.4143	132.6	93.8071	77.685	92.9237	76.03	0.79	111.173	113.487	109.76	2.74167	-1.29951	146.587	156.594	152.513
3		V7	96.9333	128.8	95.8667	81.8729	93.0186	75.2986	0.777143	112.76	112.45	109.567	2.60004	-0.597654	146.61	155.685	147.475
3		V9	98.8417	127.029	96.625	78.8029	94.0414	74.9429	0.831429	112.96	114.624	111.59	1.80162	-1.01344	145.186	152.577	145.567
3		V13	91.82	131.488	95.21	81.8875	94.9813	76.065	0.8025	109.819	112.175	108.171	2.639	-1.44778	145.624	154.825	146.244
4		V1	84.2556	128.722	95.39	84.1078	94.3711	81.6844	0.738889	111.213	111.008	109.108	-0.216624	-1.90467	145.097	150.648	145.206
4		V4	90.918	132.64	96.194	87.442	94.88	81.8409	0.731818	107.419	107.234	113.519	-0.0985581	6.22433	147.053	151.392	151.268
4		V7	92.9889	136.278	96.2489	82.9725	95.1375	79.1737	0.76	112.178	117.314	115.251	4.13957	2.28301	146.21	154.46	148.416
4		V9	91.5	131.867	96.2644	85.73	96.07	81.9978	0.744444	107.96	112.63	104.426	4.64234	-1.65212	141.939	148.503	141.456
4		V13	92.33	133.16	96.919	84.215	96.41	81.491	1	107.395	110.607	108.212	3.18635	0.771693	144.684	150.127	145
